# Supplementary material for: Jietacin Derivative Inhibits TNF-α-Mediated Inflammatory Cytokines Production via Suppression of the NF-κB Pathway in Synovial Cells
Source: Pharmaceuticals (Basel). 2022 Dec 20;16(1):5. doi: 10.3390/ph16010005 (PMC9862604; doi:10.3390/ph16010005)
Supplement: Supplementary file 1 [file pharmaceuticals-16-00005-s001.zip]

Archive with 4 entries (3 files):
- pharmaceuticals-2054427 SM/
- pharmaceuticals-2054427 SM/Supplementary Figure 1.pdf
- pharmaceuticals-2054427 SM/Supplementary Table 1 .xls
- pharmaceuticals-2054427 SM/Supplementary Table 2 .xls
