# Supplementary material for: Jietacin Derivative Inhibits TNF-α-Mediated Inflammatory Cytokines Production via Suppression of the NF-κB Pathway in Synovial Cells
Source: Pharmaceuticals (Basel). 2022 Dec 20;16(1):5. doi: 10.3390/ph16010005 (PMC9862604; doi:10.3390/ph16010005)
Supplement: Supplementary file 1 [file pharmaceuticals-16-00005-s001.zip › pharmaceuticals-2054427 SM/Supplementary Table 1 .xls]

## Sheet: Supplementary Table 1
Supplementay Table 1. Differential expression genes (DEGs) between vehicle- and TNF-α-treated cells
Gene ID	Gene Symbol	log2 (TNF-α / vehicle)	Qvalue (TNF-α / vehicle)
51554	'ACKR4'	2.16594	9.24701e-06
80070	'ADAMTS20'	5.92257	0.0146314
56999	'ADAMTS9'	2.28273	0.00102707
11033	'ADAP1'	2.17213	1.01316e-08
147	'ADRA1B'	-2.18824	1.03172e-05
9068	'ANGPTL1'	3.5731	0.0266513
80830	'APOL6'	2.1966	1.22138e-76
116071	'BATF2'	3.11747	2.68065e-37
597	'BCL2A1'	5.12802	3.57676e-105
623	'BDKRB1'	3.74668	9.75496e-21
330	'BIRC3'	4.50024	0
650	'BMP2'	2.49988	2.20803e-21
652	'BMP4'	-3.56927	3.02933e-36
84419	'C15orf48'	3.05102	2.09559e-13
114897	'C1QTNF1'	3.20415	1.08582e-163
718	'C3'	2.70615	1.6702e-31
721	'C4B'	-5.45506	0.0433437
352999	'C6orf58'	2.74213	0.00220082
767	'CA8'	2.00971	2.21071e-58
27092	'CACNG4'	-3.12693	0.0365248
8436	'CAVIN2'	-2.12215	2.23477e-09
6347	'CCL2'	4.26148	0
6364	'CCL20'	5.39292	0.0113603
6348	'CCL3'	6.64939	3.09011e-08
6352	'CCL5'	4.33095	2.98505e-111
969	'CD69'	6.92193	0.000470472
9308	'CD83'	2.48946	5.18164e-48
9076	'CLDN1'	3.58794	1.1094e-87
23562	'CLDN14'	5.50853	0.0458972
129607	'CMPK2'	4.1713	1.18493e-133
1435	'CSF1'	2.19182	4.49568e-91
1437	'CSF2'	7.01343	2.4089e-27
1440	'CSF3'	3.03163	0.0125542
1520	'CTSS'	2.65365	3.66218e-30
2919	'CXCL1'	3.53148	3.32029e-172
3627	'CXCL10'	8.52374	6.82174e-36
6373	'CXCL11'	7.69292	4.85142e-34
2920	'CXCL2'	6.11766	5.28046e-13
2921	'CXCL3'	5.02986	1.55892e-30
6374	'CXCL5'	2.78576	1.58032e-06
3576	'CXCL8'	6.64191	0
4283	'CXCL9'	5.59967	0.0351452
23604	'DAPK2'	2.37885	2.09782e-16
1628	'DBP'	-2.17936	0.00358816
23586	'DDX58'	3.09888	1.38057e-194
1749	'DLX5'	-2.01945	0.00385562
151636	'DTX3L'	2.03956	6.53215e-90
10148	'EBI3'	3.10664	0.000240316
1942	'EFNA1'	3.6721	2.01927e-22
1959	'EGR2'	2.55919	0.00187169
26298	'EHF'	4.03258	0.00396769
79993	'ELOVL7'	2.06748	3.08491e-21
94240	'EPSTI1'	3.32073	1.2195e-66
2069	'EREG'	2.4248	1.66444e-191
11082	'ESM1'	3.1557	4.97696e-243
51513	'ETV7'	3.92855	8.13195e-24
50486	'G0S2'	2.04416	4.54903e-12
2555	'GABRA2'	2.43617	1.7442e-05
2633	'GBP1'	2.81572	3.64551e-171
115361	'GBP4'	4.14748	5.26372e-161
115362	'GBP5'	2.89685	5.81444e-10
2643	'GCH1'	3.26296	3.19537e-55
8200	'GDF5'	-2.31568	2.20972e-11
392255	'GDF6'	-2.31603	6.02367e-11
2852	'GPER1'	-2.45264	0.000231068
85441	'HELZ2'	2.82436	2.13238e-22
51191	'HERC5'	2.09607	5.80982e-35
3087	'HHEX'	2.17467	2.93348e-44
9953	'HS3ST3B1'	2.28091	4.20796e-39
3383	'ICAM1'	4.4898	0
3620	'IDO1'	2.88673	4.57172e-16
10561	'IFI44'	2.06555	1.65339e-61
10964	'IFI44L'	3.63234	8.77934e-16
64135	'IFIH1'	3.29283	6.07595e-158
3434	'IFIT1'	3.4627	8.18329e-214
3433	'IFIT2'	2.94304	1.84119e-108
3437	'IFIT3'	3.16448	2.21886e-234
22807	'IKZF2'	2.0463	3.79901e-31
3601	'IL15RA'	2.31472	6.26386e-21
8809	'IL18R1'	4.65613	2.04097e-07
3552	'IL1A'	5.46313	1.10965e-100
3553	'IL1B'	5.51759	0
11009	'IL24'	2.84409	1.20324e-16
9235	'IL32'	3.65058	1.25419e-128
146433	'IL34'	3.17079	1.32878e-10
3563	'IL3RA'	5.85912	0.00361495
259307	'IL4I1'	4.34827	9.28402e-28
3569	'IL6'	5.04619	0
3624	'INHBA'	2.09295	8.80629e-111
3656	'IRAK2'	3.36796	1.67589e-137
3659	'IRF1'	2.49905	7.42402e-103
3665	'IRF7'	2.1731	4.15561e-24
9636	'ISG15'	2.03094	3.73879e-13
3669	'ISG20'	3.3722	2.326e-14
58494	'JAM2'	2.05767	1.84397e-09
3726	'JUNB'	2.34167	1.50256e-56
3815	'KIT'	-3.70728	3.09459e-21
8942	'KYNU'	2.14822	2.4482e-25
27074	'LAMP3'	2.52705	2.29669e-05
3976	'LIF'	2.85614	4.48604e-281
112268384	'LOC112268384'	5.60237	0.0390328
145581	'LRFN5'	2.24016	1.91423e-07
54674	'LRRN3'	2.47421	5.34096e-20
4222	'MEOX1'	4.41969	2.494e-06
4322	'MMP13'	3.58371	0.00667381
4318	'MMP9'	5.85698	0.00357324
79817	'MOB3B'	2.43214	2.00267e-09
117195	'MRGPRX3'	7.21484	0.000145869
9242	'MSC'	3.12867	1.61393e-66
9108	'MTMR7'	3.57284	0.0263755
9788	'MTSS1'	2.71888	2.08761e-117
4599	'MX1'	3.45575	4.03265e-34
4600	'MX2'	3.23562	1.05203e-118
23138	'N4BP3'	2.78425	9.4105e-08
135112	'NCOA7'	2.53923	5.48435e-142
64168	'NECAB1'	4.93013	1.72997e-05
4791	'NFKB2'	2.73761	1.33212e-125
4792	'NFKBIA'	3.06075	1.18873e-192
4794	'NFKBIE'	2.38791	6.7771e-65
340527	'NHSL2'	2.31614	6.23269e-05
114548	'NLRP3'	2.81315	2.06797e-111
64127	'NOD2'	3.96579	0.0355175
8013	'NR4A3'	3.1116	4.17583e-05
8828	'NRP2'	2.35257	2.91406e-102
81788	'NUAK2'	3.3969	2.04505e-112
4938	'OAS1'	3.73609	2.49974e-177
4939	'OAS2'	3.05187	9.83179e-146
4940	'OAS3'	2.21105	7.02762e-116
8638	'OASL'	3.50543	3.24225e-76
4973	'OLR1'	3.81303	2.38211e-15
130497	'OSR1'	-3.20091	0.0271028
64761	'PARP12'	2.20554	4.96376e-78
54625	'PARP14'	2.44887	2.27386e-133
56146	'PCDHA2'	-2.24845	0.0443887
23037	'PDZD2'	2.33496	1.4126e-23
221692	'PHACTR1'	2.34527	2.50598e-09
118788	'PIK3AP1'	3.1163	0.000611276
5287	'PIK3C2B'	-2.13321	2.2871e-05
5336	'PLCG2'	2.38941	0.0330761
5359	'PLSCR1'	2.09524	1.21976e-80
57718	'PPP4R4'	2.74789	7.06273e-32
639	'PRDM1'	3.0149	3.31237e-28
5743	'PTGS2'	3.35694	7.2712e-213
5806	'PTX3'	3.9221	0
387496	'RASL11A'	-2.64777	0.00693893
92241	'RCSD1'	5.76966	0.0225077
5971	'RELB'	2.79215	3.14847e-102
6236	'RRAD'	2.23496	7.80801e-08
91543	'RSAD2'	4.47511	2.73734e-15
84870	'RSPO3'	4.20206	0.0162825
64108	'RTP4'	2.4329	8.13367e-14
862	'RUNX1T1'	-2.21569	0.0355601
6288	'SAA1'	5.74338	0.00491168
54809	'SAMD9'	2.5193	1.7814e-123
219285	'SAMD9L'	2.69394	4.65491e-134
25939	'SAMHD1'	6.68742	0.0011448
12	'SERPINA3'	5.06413	0.0283135
866	'SERPINA6'	5.77109	0.0228393
5055	'SERPINB2'	2.95341	1.70665e-287
56833	'SLAMF8'	5.22698	2.93355e-14
51296	'SLC15A3'	2.24781	7.46662e-44
11182	'SLC2A6'	2.23739	2.27656e-74
23516	'SLC39A14'	2.05289	3.09958e-126
84102	'SLC41A2'	2.09416	9.77935e-28
6542	'SLC7A2'	4.95457	2.86444e-249
81796	'SLCO5A1'	3.85852	0.0106069
26050	'SLITRK5'	-2.71058	6.9527e-06
6648	'SOD2'	3.83951	0
6776	'STAT5A'	2.00413	3.91072e-45
8676	'STX11'	2.65676	2.76402e-07
284467	'TAFA3'	2.0635	0.0115814
6890	'TAP1'	2.31273	4.38798e-151
56892	'TCIM'	3.96389	0.00577521
7980	'TFPI2'	2.48214	2.97688e-137
7037	'TFRC'	-2.14118	1.05876e-113
9473	'THEMIS2'	2.19095	1.16679e-19
92610	'TIFA'	2.38601	3.61526e-54
7097	'TLR2'	2.84326	2.27433e-66
51284	'TLR7'	4.48891	1.71683e-10
8577	'TMEFF1'	2.18242	0.000588039
55281	'TMEM140'	2.14949	6.39355e-30
140738	'TMEM37'	-2.09082	0.0497902
7124	'TNF'	6.0396	2.17836e-18
7127	'TNFAIP2'	2.92757	2.00192e-187
7128	'TNFAIP3'	4.21818	0
7130	'TNFAIP6'	3.39811	1.14793e-09
25816	'TNFAIP8'	2.35817	2.23471e-49
4982	'TNFRSF11B'	2.37995	1.43667e-74
3604	'TNFRSF9'	4.62197	4.37208e-53
8743	'TNFSF10'	4.59554	0.000212418
10673	'TNFSF13B'	4.32733	8.78954e-23
10318	'TNIP1'	2.39039	6.04221e-157
79931	'TNIP3'	5.7204	9.05632e-11
8626	'TP63'	3.00911	2.69691e-05
7185	'TRAF1'	4.72537	3.09155e-237
114088	'TRIM9'	-2.07128	0.0178216
8989	'TRPA1'	2.99533	5.92073e-12
10537	'UBD'	5.1538	3.29802e-38
11274	'USP18'	2.99934	7.85163e-104
7412	'VCAM1'	5.83047	1.44495e-195
245806	'VGLL2'	-2.37821	7.14225e-05
8876	'VNN1'	2.95401	7.67644e-07
54739	'XAF1'	2.62887	6.16528e-80
57829	'ZP4'	4.74052	0.00279487
