# Supplementary material for: Jietacin Derivative Inhibits TNF-α-Mediated Inflammatory Cytokines Production via Suppression of the NF-κB Pathway in Synovial Cells
Source: Pharmaceuticals (Basel). 2022 Dec 20;16(1):5. doi: 10.3390/ph16010005 (PMC9862604; doi:10.3390/ph16010005)
Supplement: Supplementary file 1 [file pharmaceuticals-16-00005-s001.zip › pharmaceuticals-2054427 SM/Supplementary Table 2 .xls]

## Sheet: 1667284855317_f7d43eed8000
Supplementary Table 2. Differential expression genes (DEGs) between TNF-α- and TNF-α+ jietacin derivative (JD)-treated cells
Gene ID	Gene Symbol	log2 (TNF / TNF+JA)	Qvalue (TNF / TNF+JA)
10148	'EBI3'	2.31093	0.0031521
10318	'TNIP1'	2.50664	6.65521e-120
10537	'UBD'	4.47448	2.02515e-33
10673	'TNFSF13B'	3.31798	4.3338e-17
10964	'IFI44L'	4.08675	1.50211e-100
11082	'ESM1'	2.70994	9.77899e-156
11182	'SLC2A6'	2.10295	4.75557e-50
11274	'USP18'	2.94508	2.94324e-83
114088	'TRIM9'	-2.19541	0.0058147
114548	'NLRP3'	3.68564	7.55195e-118
114897	'C1QTNF1'	3.14426	7.2649e-133
115361	'GBP4'	3.83363	1.86079e-125
116071	'BATF2'	3.00606	3.80944e-31
117195	'MRGPRX3'	2.60686	0.0132115
118788	'PIK3AP1'	2.95881	0.00135631
129607	'CMPK2'	4.68007	2.37582e-111
135112	'NCOA7'	2.21572	2.40628e-87
140738	'TMEM37'	-2.53064	0.00307092
1437	'CSF2'	4.92002	1.41657e-11
145581	'LRFN5'	2.84358	2.37971e-09
146433	'IL34'	3.72489	1.09926e-11
147	'ADRA1B'	-2.03473	0.000126358
151636	'DTX3L'	2.78501	2.69996e-127
1520	'CTSS'	2.23375	3.72598e-20
1628	'DBP'	-2.7215	1.43379e-05
1942	'EFNA1'	2.96698	5.19548e-16
219285	'SAMD9L'	3.22442	2.76147e-146
22807	'IKZF2'	2.5081	3.73642e-36
23037	'PDZD2'	4.0716	4.10653e-36
23138	'N4BP3'	3.34184	8.89823e-09
23586	'DDX58'	3.46939	1.89084e-200
23604	'DAPK2'	2.10551	8.48561e-13
245806	'VGLL2'	-2.90076	2.26907e-08
25816	'TNFAIP8'	2.26661	9.18479e-40
259307	'IL4I1'	3.93499	1.63461e-22
25939	'SAMHD1'	3.49948	0.0165743
26050	'SLITRK5'	-2.10833	0.00359268
2633	'GBP1'	2.93321	4.21694e-149
27074	'LAMP3'	2.62733	2.51332e-05
2852	'GPER1'	-2.96602	4.88469e-07
330	'BIRC3'	4.79419	8.3682e-277
3383	'ICAM1'	3.72887	1.0707e-297
340527	'NHSL2'	2.25941	0.000151835
3433	'IFIT2'	2.64435	2.93429e-51
3434	'IFIT1'	3.54286	1.61685e-27
3437	'IFIT3'	3.44626	9.85326e-135
352999	'C6orf58'	4.45894	0.000253509
3552	'IL1A'	3.67627	8.13896e-78
3553	'IL1B'	4.7412	0
3563	'IL3RA'	7.13912	0.000109035
3569	'IL6'	3.46846	9.57257e-29
3576	'CXCL8'	2.38963	2.57751e-140
3604	'TNFRSF9'	4.10967	2.98876e-45
3624	'INHBA'	2.57084	3.21086e-128
3627	'CXCL10'	5.48592	1.79247e-07
3656	'IRAK2'	2.63305	2.14297e-78
3659	'IRF1'	2.40924	4.09116e-66
3815	'KIT'	-2.6146	2.23409e-07
387496	'RASL11A'	-5.33432	2.87159e-05
392255	'GDF6'	-2.37246	1.19095e-10
3976	'LIF'	3.41131	3.36533e-195
4222	'MEOX1'	4.26033	7.80646e-06
4283	'CXCL9'	5.43685	0.0257094
4318	'MMP9'	4.68971	0.00141049
4322	'MMP13'	2.41825	0.0297896
4599	'MX1'	3.77954	3.04423e-27
4600	'MX2'	3.68683	9.35204e-121
4791	'NFKB2'	2.53695	2.30784e-91
4792	'NFKBIA'	2.94115	1.94182e-141
4938	'OAS1'	4.0074	5.59997e-16
4939	'OAS2'	3.66796	2.50418e-179
4940	'OAS3'	2.97633	8.23974e-167
4973	'OLR1'	3.65253	3.77713e-13
4982	'TNFRSF11B'	2.12451	1.19734e-52
50486	'G0S2'	2.83552	2.96949e-21
5055	'SERPINB2'	2.08611	2.4278e-109
51284	'TLR7'	3.62407	1.02337e-08
51513	'ETV7'	3.04124	2.77923e-16
51554	'ACKR4'	2.60541	1.12338e-06
5336	'PLCG2'	-3.64328	1.03624e-28
54625	'PARP14'	2.33013	2.00719e-99
54674	'LRRN3'	3.39379	4.65978e-24
54739	'XAF1'	2.98424	6.99004e-85
54809	'SAMD9'	2.99883	5.13606e-125
55281	'TMEM140'	2.02948	2.13987e-24
56833	'SLAMF8'	4.87065	2.0826e-13
56892	'TCIM'	3.06234	0.0124308
57718	'PPP4R4'	3.14742	5.62648e-33
57829	'ZP4'	4.57768	0.0025327
5806	'PTX3'	4.05872	0
58494	'JAM2'	2.23692	3.04955e-09
597	'BCL2A1'	4.60597	1.47303e-91
5971	'RELB'	2.35925	7.72992e-65
623	'BDKRB1'	3.35397	5.6522e-17
6236	'RRAD'	-3.36885	2.57022e-79
6288	'SAA1'	3.25366	0.0059484
6347	'CCL2'	4.24937	4.00658e-292
6348	'CCL3'	2.09779	2.44656e-05
6352	'CCL5'	3.85704	5.14442e-89
6364	'CCL20'	3.56922	8.65526e-12
6373	'CXCL11'	7.11622	3.62007e-37
6374	'CXCL5'	2.43899	2.56049e-05
64108	'RTP4'	2.07406	6.23744e-10
64135	'IFIH1'	3.08814	1.01793e-105
64168	'NECAB1'	3.76741	4.55716e-05
64761	'PARP12'	2.19652	1.1163e-67
652	'BMP4'	-3.77678	1.87535e-38
6542	'SLC7A2'	4.87171	1.58711e-210
6648	'SOD2'	3.13835	1.2687e-174
6776	'STAT5A'	2.06698	1.58181e-39
6890	'TAP1'	2.03037	2.37586e-92
7037	'TFRC'	-2.36471	8.30711e-100
7097	'TLR2'	2.68955	1.48838e-52
7124	'TNF'	2.21509	4.40707e-10
7127	'TNFAIP2'	2.55068	7.04586e-115
7128	'TNFAIP3'	4.17784	0
718	'C3'	2.21667	2.86566e-21
7185	'TRAF1'	4.19734	1.12511e-167
721	'C4B'	-7.40701	3.77939e-05
7412	'VCAM1'	6.68378	7.77912e-153
79817	'MOB3B'	2.70456	1.24392e-09
79931	'TNIP3'	3.31202	3.34541e-09
80830	'APOL6'	2.68915	6.60242e-91
81788	'NUAK2'	2.63006	1.49633e-67
8436	'CAVIN2'	-3.16565	3.02413e-26
84419	'C15orf48'	2.45103	4.12189e-09
84870	'RSPO3'	2.71544	0.0420582
85441	'HELZ2'	3.60714	3.51309e-23
8577	'TMEFF1'	3.50817	3.39886e-06
8638	'OASL'	4.06443	3.52093e-73
8743	'TNFSF10'	5.01786	0.000281617
8828	'NRP2'	2.43011	9.06876e-89
8876	'VNN1'	3.87	9.85536e-08
8989	'TRPA1'	2.63545	2.39217e-09
9076	'CLDN1'	3.78564	1.46243e-79
91543	'RSAD2'	4.22322	7.72002e-09
9235	'IL32'	3.52687	4.70348e-101
9242	'MSC'	3.00435	5.77452e-53
92610	'TIFA'	2.29139	1.16133e-46
94240	'EPSTI1'	3.37939	1.41914e-62
9473	'THEMIS2'	2.76495	2.40034e-22
969	'CD69'	2.73476	0.0228639
9788	'MTSS1'	2.58775	8.06451e-91
9953	'HS3ST3B1'	2.3349	1.06432e-35
